# Supplementary material for: Nationwide Screening Unveils Endemic Ophidiomyces ophidiicola Presence in Northern Italy, Mainly Affecting Dice Snakes: Evidence from Contemporary and Historical Snake Samples
Source: J Fungi (Basel). 2025 Feb 5;11(2):118. doi: 10.3390/jof11020118 (PMC11856666; doi:10.3390/jof11020118)
Supplement: Supplementary file 1 [file jof-11-00118-s001.zip]

Archive with 1 entries (1 files):
- jof-3443492-supplementary.pdf
